# Supplementary material for: Silencing a Simple Extracellular Leucine-Rich Repeat Gene OsI-BAK1 Enhances the Resistance of Rice to Brown Planthopper Nilaparvata lugens
Source: Int J Mol Sci. 2021 Nov 10;22(22):12182. doi: 10.3390/ijms222212182 (PMC8622231; doi:10.3390/ijms222212182)
Supplement: Supplementary file 1 [file ijms-22-12182-s001.zip]

Archive with 1 entries (1 files):
- ijms-1447770-supplementary.pdf
